# Supplementary material for: Feature-Assisted Machine Learning for Predicting Band Gaps of Binary Semiconductors
Source: Nanomaterials (Basel). 2024 Feb 28;14(5):445. doi: 10.3390/nano14050445 (PMC10935296; doi:10.3390/nano14050445)
Supplement: Supplementary file 1 [file nanomaterials-14-00445-s001.zip]

Archive with 1 entries (1 files):
- nanomaterials-2876995-supplementary.pdf
